# Supplementary material for: Parabacteroides distinguishes bipolar disorder from schizophrenia: toward a microbial biomarker for differential diagnosis
Source: Front Microbiol. 2026 Jan 15;16:1735998. doi: 10.3389/fmicb.2025.1735998 (PMC12853643; doi:10.3389/fmicb.2025.1735998)
Supplement: Supplementary file 6 [file Table_2.xlsx]

## Sheet: TableS2
Table S2. Scale for the Assessment of Negative Symptoms (SANS) scores
ID	group	Recent medications	Duration of medication use(day)	First-episode or relapsed	Duration of illness(year)	1. Unchanging facial expression	2. Decreased spontaneous movements	3. Poverty of expressive gestures	4. Poor eye contact	5. Lack of emotional responsiveness	6. Lack of vocal inflections	7. Global rating of affective flattening	8. Poverty of speech (alogia)	9. Poverty of content of speech	10. Blocking	11. Increased latency of response	12. Global rating of alogia	13. Poor grooming and hygiene	14. Impaired persistence at work or school	15. Physical anergia	16. Global rating of avolition–apathy	17. Recreational interests and activities (reduced)	18. Sexual interest and activity (reduced)	19. Impaired ability to feel intimacy and closeness	20. Reduced social drive / decreased interest in relationships	21. Global rating of anhedonia–asociality	22. Inattentiveness during social interaction	23. Inattentiveness during mental status testing	24. Global rating of attention	SANS total score
M19	BD	Quetiapine fumarate tablets (0.1 g × 20 tablets)	1	first-episode	0.17	0	0	0	0	0	0	0	0	0	0	0	0	1	3	0	0	0	0	0	0	0	0	1	1	6
M25	BD	Olanzapine tablets (5 mg × 28 tablets), Sodium valproate sustained-release tablets (I) (0.5 g × 30 tablets)	5	relapsed	3	0	0	0	0	0	0	0	0	0	0	0	0	1	3	0	0	0	0	0	0	0	0	0	1	5
M27	BD	Escitalopram oxalate tablets (10 mg × 56 tablets), Quetiapine fumarate tablets (0.1 g × 20 tablets), Mirtazapine tablets (15 mg × 20 tablets)	3	first-episode	1	1	0	0	0	0	0	1	2	2	0	3	2	1	3	2	2	2	2	2	2	2	2	2	2	35
M29	BD	Quetiapine fumarate tablets (0.1 g × 20 tablets), Sodium valproate sustained-release tablets (I) (0.5 g × 30 tablets)	3	relapsed	15	0	0	0	0	0	0	0	0	0	0	0	0	1	3	0	0	0	0	0	0	0	0	0	2	6
M32	BD	Quetiapine fumarate tablets (0.1 g × 20 tablets), Lithium carbonate sustained-release tablets (0.3 g × 100 tablets)	1	relapsed	2.5	0	0	0	0	0	0	0	0	0	0	0	0	0	0	0	0	0	0	0	0	0	0	0	0	0
M33	BD	Quetiapine fumarate tablets (0.1 g × 20 tablets), Lithium carbonate sustained-release tablets (0.3 g × 100 tablets)	2	relapsed	3	0	0	0	0	0	0	0	0	0	0	0	0	1	3	0	0	0	0	0	0	0	0	1	1	6
M34	BD	Olanzapine tablets (5 mg × 28 tablets), Sodium valproate sustained-release tablets (I) (0.5 g × 30 tablets), Aripiprazole tablets (5 mg × 10 tablets)	1	relapsed	6	0	0	0	0	0	0	0	0	0	0	0	0	0	0	0	0	0	0	0	0	0	0	0	0	0
M36	BD	Quetiapine fumarate tablets (0.1 g × 20 tablets), Lithium carbonate sustained-release tablets (0.3 g × 100 tablets)	8	first-episode	0.17	0	0	0	0	0	0	0	0	0	0	0	0	1	3	0	0	0	0	0	0	0	0	1	1	6
M39	BD	Olanzapine tablets (5 mg × 28 tablets), Lithium carbonate sustained-release tablets (0.3 g × 100 tablets)	13	relapsed	3	0	0	0	0	0	0	0	0	0	0	0	0	1	3	0	0	0	0	0	0	0	0	0	1	5
M40	BD	Quetiapine fumarate tablets (0.1 g × 20 tablets)	13	first-episode	1
M42	BD	Quetiapine fumarate tablets (0.1 g × 20 tablets), Lithium carbonate sustained-release tablets (0.3 g × 100 tablets)	13	relapsed	15	0	0	0	0	0	0	0	0	0	0	0	0	1	3	0	0	0	0	0	0	0	0	0	2	6
M44	BD	Quetiapine fumarate tablets (0.1 g × 20 tablets)	7	relapsed	3	0	0	0	0	0	0	0	0	0	0	0	0	1	3	0	0	0	0	0	0	0	0	1	1	6
M50	BD		18	relapsed	3	0	0	0	0	0	0	0	0	0	0	0	0	1	3	0	0	0	0	0	0	0	0	0	1	5
W11	BD	Quetiapine fumarate tablets (0.1 g × 20 tablets), Sodium valproate sustained-release tablets (I) (0.5 g × 30 tablets)	3	first-episode	0.33	0	0	0	0	0	0	0	0	0	0	0	0	1	1	0	1	0	0	0	0	0	0	0	0	3
W21	BD	Quetiapine fumarate tablets (0.1 g × 20 tablets)	1	first-episode	2	0	0	0	0	0	0	0	0	0	0	0	0	0	0	0	0	0	0	0	0	0	0	0	0	0
W22	BD	Aripiprazole tablets (10 mg × 30 tablets), Lithium carbonate sustained-release tablets (0.3 g × 100 tablets)	1	relapsed	1	0	0	0	0	0	0	0	0	0	0	0	0	0	0	0	0	0	0	0	0	0	0	0	0	0
W27	BD	Quetiapine fumarate tablets (0.1 g × 20 tablets)	2	relapsed	9	0	0	0	0	0	0	0	0	0	0	0	0	0	3	0	3	0	0	0	0	0	3	3	3	15
W35	BD	Quetiapine fumarate tablets (0.1 g × 20 tablets), Lithium carbonate sustained-release tablets (0.3 g × 100 tablets)	10	first-episode	2	0	0	0	0	0	0	0	0	0	0	0	0	0	0	0	0	0	0	0	0	0	0	0	0	0
W37	BD	Aripiprazole tablets (10 mg × 30 tablets)	9	relapsed	1	0	0	0	0	0	0	0	0	0	0	0	0	0	0	0	0	0	0	0	0	0	0	0	0	0
L1	SCZ	Olanzapine tablets (5 mg × 28 tablets)	2	relapsed	35	0	0	0	0	0	0	0	0	0	0	0	0	0	2	0	1	0	0	2	0	2	1	1	1	10
L2	SCZ	Aripiprazole orally disintegrating tablets (5 mg × 60 tablets)	4	first-episode	1	2	2	2	2	2	2	2	0	0	0	0	0	2	2	2	2	2	2	2	2	2	2	2	2	38
L3	SCZ	Quetiapine fumarate tablets (0.1 g × 20 tablets), Lithium carbonate sustained-release tablets (0.3 g × 100 tablets)	4	first-episode	8	0	0	0	0	0	0	0	0	0	0	0	0	2	2	0	2	0	0	3	3	3	0	0	0	15
L4	SCZ	Olanzapine tablets (5 mg × 28 tablets)	7	relapsed	35	0	0	0	0	0	0	0	0	0	0	0	0	0	2	0	1	0	0	2	0	2	1	1	1	10
L5	SCZ	Quetiapine fumarate tablets (0.1 g × 20 tablets)	11	first-episode	8	0	0	0	0	0	0	0	0	0	0	0	0	1	1	0	1	0	0	3	3	3	0	0	0	12
L6	SCZ	Aripiprazole orally disintegrating tablets (5 mg × 60 tablets)	15	relapsed	35	0	0	0	0	0	0	0	0	0	0	0	0	0	2	0	1	0	0	1	0	1	1	1	1	8
M10	SCZ	Risperidone tablets (1 mg × 60 tablets), Sertraline hydrochloride tablets (50 mg × 28 tablets)	1	first-episode	5	3	3	3	3	1	1	3	2	1	0	0	2	0	3	0	3	3	0	4	3	4	0	0	0	42
M13	SCZ	Aripiprazole tablets (10 mg × 30 tablets)	1	first-episode	0.17	0	0	0	0	0	0	0	0	0	0	0	0	1	3	0	0	0	0	0	0	0	0	1	1	6
M16	SCZ		5	first-episode	0.25	0	0	0	0	0	0	0	0	0	0	0	0	0	0	0	0	0	0	0	0	0	0	0	0	0
M18	SCZ	Quetiapine fumarate tablets (0.1 g × 20 tablets), Ziprasidone hydrochloride capsules (20 mg × 20 capsules)	9	first-episode	0.42	0	0	0	0	0	0	0	0	0	0	0	0	0	0	0	0	0	0	0	0	0	0	0	0	0
M2	SCZ	Olanzapine tablets (5 mg × 28 tablets)	11	relapsed	2	2	2	2	1	1	1	2	3	3	3	3	3	1	3	3	3	0	0	2	0	2	2	2	2	46
M20	SCZ	Aripiprazole tablets (10 mg × 30 tablets)	5	first-episode	4	2	0	0	0	2	2	2	0	0	0	0	0	0	2	0	2	0	0	2	0	2	0	0	0	16
M21	SCZ	Aripiprazole tablets (10 mg × 30 tablets)	1	relapsed	3	0	0	0	0	0	0	0	0	0	0	0	0	0	0	0	0	0	0	0	0	0	0	0	0	0
M22	SCZ	Olanzapine tablets (5 mg × 28 tablets), Aripiprazole tablets (5 mg × 10 tablets)	0	relapsed	7	1	0	0	0	0	0	0	0	0	0	0	0	0	2	1	1	1	1	1	1	1	0	0	0	10
M26	SCZ	Amisulpride tablets (0.2 g × 20 tablets), Lorazepam tablets (0.5 mg × 20 tablets)	7	relapsed	7	0	0	0	2	0	0	2	0	0	0	0	0	2	2	0	2	2	0	2	2	2	2	0	2	22
M28	SCZ	Aripiprazole tablets (10 mg × 30 tablets)	6	relapsed	4	0	0	0	0	0	0	0	0	0	0	0	0	0	0	0	0	0	0	0	0	0	0	0	0	0
M30	SCZ	Risperidone tablets (1 mg × 60 tablets)	5	first-episode	0.17	2	0	2	0	0	2	2	2	2	2	2	2	2	2	0	2	2	0	0	0	2	2	0	2	32
M31	SCZ	Aripiprazole tablets (10 mg × 30 tablets)	6	relapsed	6	0	0	0	0	0	0	0	0	0	0	0	0	3	3	0	3	2	0	1	2	2	2	0	2	20
M35	SCZ	Aripiprazole tablets (10 mg × 30 tablets)	10	first-episode	5	2	2	2	2	1	1	2	2	1	0	0	2	0	2	0	2	2	0	3	2	3	0	0	0	31
M37	SCZ	Aripiprazole tablets (10 mg × 30 tablets)	12	first-episode	4	1	0	0	0	0	1	1	0	0	0	0	0	0	1	0	1	0	0	2	0	2	0	0	0	9
M38	SCZ	Olanzapine tablets (5 mg × 28 tablets), Aripiprazole tablets (5 mg × 10 tablets)	13	relapsed	7	1	0	0	0	0	0	0	0	0	0	0	0	0	2	1	1	1	1	1	1	1	0	0	0	10
M41	SCZ	Aripiprazole tablets (10 mg × 30 tablets)	14	relapsed	4	0	0	0	0	0	0	0	0	0	0	0	0	0	0	0	0	0	0	0	0	0	0	0	0	0
M43	SCZ	Aripiprazole tablets (10 mg × 30 tablets)	14	relapsed	6	0	0	0	0	0	0	0	0	0	0	0	0	3	2	0	3	1	0	1	1	1	2	0	2	16
M45	SCZ	Aripiprazole orally disintegrating tablets (5 mg × 60 tablets)	11	first-episode	0.3	0	0	0	0	0	0	0	0	0	0	0	0	0	0	0	0	0	0	0	0	0	0	0	0	0
M46	SCZ	Ziprasidone hydrochloride capsules (20 mg × 20 capsules)	10	first-episode	0.17	0	0	0	0	0	0	0	0	0	0	0	0	0	0	0	0	0	0	0	0	0	0	0	0	0
M47	SCZ	Aripiprazole tablets (10 mg × 30 tablets)	8	relapsed	4	0	0	0	0	0	0	0	0	0	0	0	0	0	0	0	0	0	0	0	0	0	0	0	0	0
M48	SCZ	Risperidone tablets (1 mg × 60 tablets)	12	relapsed	25	0	0	3	3	0	0	3	3	3	0	0	0	0	0	0	3	0	0	0	0	0	0	0	0	18
M49	SCZ	Aripiprazole tablets (10 mg × 30 tablets)	10	first-episode	3	2	0	0	0	0	0	2	0	0	0	0	0	3	3	3	3	2	0	1	2	2	1	1	1	26
M5	SCZ	Aripiprazole orally disintegrating tablets (5 mg × 60 tablets)	1	first-episode	0.3	0	0	0	3	0	0	3	0	0	0	1	1	1	3	0	3	0	0	1	1	1	2	2	2	24
M51	SCZ	Amisulpride tablets (0.2 g × 20 tablets), Olanzapine tablets (5 mg × 28 tablets)	38	relapsed	2	2	2	2	0	2	2	0	2	0	0	0	2	1	0	1	1	0	0	0	0	0	0	0	0	17
M6	SCZ	Ziprasidone hydrochloride capsules (20 mg × 20 capsules)	2	first-episode	0.17	0	0	0	0	0	0	0	0	0	0	0	0	0	0	0	0	0	0	0	0	0	0	0	0	0
M7	SCZ	Aripiprazole tablets (10 mg × 30 tablets)	1	relapsed	4	0	0	0	0	0	0	3	3	3	0	0	0	3	3	0	3	3	0	3	3	0	0	0	0	27
M8	SCZ	Risperidone tablets (1 mg × 60 tablets)	3	relapsed	25	0	0	3	3	0	0	3	3	3	0	0	0	0	0	0	3	0	0	0	0	0	0	0	0	18
M9	SCZ	Aripiprazole tablets (10 mg × 30 tablets)	1	first-episode	3	2	0	0	0	0	0	2	0	0	0	0	0	3	3	3	3	2	0	3	3	3	1	1	1	30
W17	SCZ	Aripiprazole orally disintegrating tablets (5 mg × 60 tablets), Olanzapine tablets (5 mg × 28 tablets)	1	first-episode	0.67	0	0	0	0	3	0	3	0	0	0	0	0	3	0	0	3	0	0	3	0	3	0	0	0	18
W25	SCZ	Risperidone tablets (1 mg × 60 tablets)	2	first-episode	2	0	0	0	0	0	0	0	0	0	0	0	0	0	0	0	0	0	0	0	0	0	0	0	0	0
W29	SCZ	Alprazolam tablets (0.4 mg × 24 tablets)	6	first-episode	14	0	0	0	0	3	0	3	0	0	0	0	0	0	0	0	0	0	0	3	0	3	0	0	0	12
W32	SCZ	Olanzapine tablets (5 mg × 28 tablets), Sodium valproate sustained-release tablets (I) (0.5 g × 30 tablets), Clozapine tablets (50 mg × 100 tablets)	3	relapsed	21	0	0	0	0	0	0	0	1	1	1	1	1	0	0	0	0	0	0	0	1	1	0	1	1	9
W36	SCZ	Risperidone tablets (1 mg × 60 tablets)	7	relapsed	10	0	0	0	0	0	0	0	0	0	0	0	0	0	0	0	0	0	0	0	0	0	1	0	1	2
W38	SCZ		12	relapsed	10	0	1	1	0	0	0	1	0	0	0	0	0	0	1	0	1	0	0	0	0	0	0	0	0	5
W39	SCZ	Aripiprazole tablets (10 mg × 30 tablets)	11	relapsed	3	0	0	0	0	0	0	0	0	0	0	0	0	0	0	0	0	0	0	0	0	0	0	0	0	0
W4	SCZ		6	relapsed	10	0	1	1	0	0	0	1	0	0	0	0	0	0	1	0	1	0	0	0	0	0	0	0	0	5
W8	SCZ	Alprazolam tablets (0.4 mg × 24 tablets), Ziprasidone hydrochloride capsules (20 mg × 20 capsules)	7	first-episode	2	0	0	0	0	0	0	0	0	0	0	0	0	0	0	0	0	0	0	0	0	0	0	0	0	0
