# Supplementary material for: Parabacteroides distinguishes bipolar disorder from schizophrenia: toward a microbial biomarker for differential diagnosis
Source: Front Microbiol. 2026 Jan 15;16:1735998. doi: 10.3389/fmicb.2025.1735998 (PMC12853643; doi:10.3389/fmicb.2025.1735998)
Supplement: Supplementary file 7 [file Table_3.xlsx]

## Sheet: TableS3
Table S3. Relative abundance of bacterial taxa at the phylum level
Phylum	HC(%）	SCZ(%)	BD(%)
Bacteroidota	39.14	38.8	33.81
Firmicutes_A	34.15	28.13	29.52
Firmicutes_C	9.43	13.15	16.89
Proteobacteria	8.57	12.21	7.17
Actinobacteriota	3.65	3.57	8.98
Firmicutes_D	2.3	1.76	1.12
Fusobacteriota	2.4	0.87	0.37
Verrucomicrobiota	0.13	1.2	1.77
Desulfobacterota_I	0.09	0.24	0.31
Patescibacteria	0.09	0.04	0
Unclassified	0.04	0.01	0.02
Synergistota	0.01	0.02	0.03
