# Supplementary material for: Parabacteroides distinguishes bipolar disorder from schizophrenia: toward a microbial biomarker for differential diagnosis
Source: Front Microbiol. 2026 Jan 15;16:1735998. doi: 10.3389/fmicb.2025.1735998 (PMC12853643; doi:10.3389/fmicb.2025.1735998)
Supplement: Supplementary file 8 [file Table_4.xlsx]

## Sheet: TableS4
Table S4. Relative abundance of the top 10 bacterial genera
	HC(%）	SCZ(%）	BD(%）
Others	38.5	34.33	35.41
Prevotella	20.61	9.81	10.37
Phocaeicola_A_858004	10.33	15.32	10.67
Bacteroides_H	5.66	11.2	7.39
Faecalibacterium	8.92	4.79	5.89
Megamonas	5.17	7.38	7.52
Escherichia_710834	0.81	8.67	5.37
Bifidobacterium_388775	2.09	2.25	7.92
Blautia_A_141781	4.03	2.22	2.66
Phascolarctobacterium_A	1.62	2.62	5.65
Dialister	2.26	1.4	1.16
